# Supplementary material for: Guanidine aptamers are present in vertebrate RNAs associated with calcium signaling and neuromuscular function
Source: Nat Commun. 2025 Aug 9;16:7362. doi: 10.1038/s41467-025-62815-6 (PMC12335538; doi:10.1038/s41467-025-62815-6)
Supplement: Supplementary file 4 — Source Data [file 41467_2025_62815_MOESM4_ESM.zip]

Archive with 26 entries (25 files):
- Guanidine Aptamers Raw Data_Source Data/
- __MACOSX/._Guanidine Aptamers Raw Data_Source Data
- Guanidine Aptamers Raw Data_Source Data/Fig. 3e delta ykkCD CA8 Mutant Plate.tif
- __MACOSX/Guanidine Aptamers Raw Data_Source Data/._Fig. 3e delta ykkCD CA8 Mutant Plate.tif
- Guanidine Aptamers Raw Data_Source Data/Fig. 3e delta ykkCD CA8 Plate.tif
- __MACOSX/Guanidine Aptamers Raw Data_Source Data/._Fig. 3e delta ykkCD CA8 Plate.tif
- Guanidine Aptamers Raw Data_Source Data/Fig. 3e delta ykkCD No Insert Plate.tif
- __MACOSX/Guanidine Aptamers Raw Data_Source Data/._Fig. 3e delta ykkCD No Insert Plate.tif
- Guanidine Aptamers Raw Data_Source Data/Original Gel Image for Fig. 2b Reflected.jpg
- __MACOSX/Guanidine Aptamers Raw Data_Source Data/._Original Gel Image for Fig. 2b Reflected.jpg
- Guanidine Aptamers Raw Data_Source Data/Original Gel Image for Supplementary Fig. 10b.jpg
- __MACOSX/Guanidine Aptamers Raw Data_Source Data/._Original Gel Image for Supplementary Fig. 10b.jpg
- Guanidine Aptamers Raw Data_Source Data/Original Gel Image for Supplementary Fig. 12b.jpg
- __MACOSX/Guanidine Aptamers Raw Data_Source Data/._Original Gel Image for Supplementary Fig. 12b.jpg
- Guanidine Aptamers Raw Data_Source Data/Original Gel Image for Supplementary Fig. 3a Reflected.jpg
- __MACOSX/Guanidine Aptamers Raw Data_Source Data/._Original Gel Image for Supplementary Fig. 3a Reflected.jpg
- Guanidine Aptamers Raw Data_Source Data/Original Gel Image for Supplementary Fig. 4b.jpg
- __MACOSX/Guanidine Aptamers Raw Data_Source Data/._Original Gel Image for Supplementary Fig. 4b.jpg
- Guanidine Aptamers Raw Data_Source Data/Original Gel Image for Supplementary Fig. 4c Reflected.jpg
- __MACOSX/Guanidine Aptamers Raw Data_Source Data/._Original Gel Image for Supplementary Fig. 4c Reflected.jpg
- Guanidine Aptamers Raw Data_Source Data/Original Gel Images for Supplementary Fig. 3c and Supplementary Fig. 5b Reflected.jpg
- __MACOSX/Guanidine Aptamers Raw Data_Source Data/._Original Gel Images for Supplementary Fig. 3c and Supplementary Fig. 5b Reflected.jpg
- Guanidine Aptamers Raw Data_Source Data/Original Gel Images for Supplementary Fig. 6b and Supplementary Fig. 7b.jpg
- __MACOSX/Guanidine Aptamers Raw Data_Source Data/._Original Gel Images for Supplementary Fig. 6b and Supplementary Fig. 7b.jpg
- Guanidine Aptamers Raw Data_Source Data/Vertebrate Guanidine Aptamer Plot Source Data.xlsx
- __MACOSX/Guanidine Aptamers Raw Data_Source Data/._Vertebrate Guanidine Aptamer Plot Source Data.xlsx
