# Supplementary material for: Guanidine aptamers are present in vertebrate RNAs associated with calcium signaling and neuromuscular function
Source: Nat Commun. 2025 Aug 9;16:7362. doi: 10.1038/s41467-025-62815-6 (PMC12335538; doi:10.1038/s41467-025-62815-6)
Supplement: Supplementary file 4 — Source Data [file 41467_2025_62815_MOESM4_ESM.zip › Guanidine Aptamers Raw Data_Source Data/Vertebrate Guanidine Aptamer Plot Source Data.xlsx]

## Sheet: Fig. 2c
	log c (guanidine, M)	Fraction Bound
		Rep 1	Rep 2	Rep 3
	-6	0.041534	0.099427	0
	-5.66667	0	0.042018	0.026177
	-5.33333	0.015451	0	0.045919
	-5	0.034251	0.032154	0.068384
	-4.66667	0.064957	0.026813	0.157126
	-4.33333	0.201725	0.138031	0.287393
	-4	0.506163	0.409336	0.478762
	-3.66667	0.792881	0.657833	0.651383
	-3.33333	0.956873	0.798178	0.789474
	-3	0.954193	0.865609	0.933927
	-2.66667	0.974977	0.904671	0.984452
	-2.33333	1	0.982472	1
	-2	0.979503	1	0.929931

## Sheet: Fig. 3c
		No Guanidine				300 mM Guanidine
	Strain	Miller Units				Miller Units
		Rep 1	Rep 2	Rep 3		Rep 1	Rep 2	Rep 3
	WT	0.357133	0.948617	0.734848		5.31545	6.18687	6.45095
	WT + CA8	5.78745	0.170686	0.348794		5.2028	5.6633	5.14948
	DyykCD	0.852103	5.78745	17.8683		127.027	116.65	119.292
	DyykCD + CA8	0.614597	62.4085	3.85027		274.48	230.986	264.98

## Sheet: Fig. 3d
		300 mM Guanidine
	Strain	Miller Units
		Rep 1	Rep 2	Rep 3	Rep 4	Rep 5
	DyykCD	73.9048	74.1751	75.0449	66.7773	73.6001
	DyykCD + CA8	81.7296	89.2798	79.1667	70.9806
	DyykCD + CA8*	73.2787	69.6457	77.4147	66.0094	67.664
	*Mutant CA8 gene (Y218C)

## Sheet: Supplementary Fig. 3b
	log c (guanidine, M)	Fraction Bound
		Rep 1	Rep 2	Rep 3
	-6	0.053509	0.049741	0
	-5.66667	0.130219	0.109036	0.001174
	-5.33333	0	0.030202	0.008802
	-5	0.009085	0	0.038927
	-4.66667	0.053845	0.052968	0.123311
	-4.33333	0.177868	0.179474	0.293052
	-4	0.477231	0.458208	0.491925
	-3.66667	0.759199	0.690173	0.654742
	-3.33333	0.900696	0.821549	0.78224
	-3	0.959877	0.90612	0.865723
	-2.66667	0.961811	0.940695	0.932222
	-2.33333	0.971617	0.983342	1
	-2	1	1	0.803814

## Sheet: Supplementary Fig. 3d
	log c (guanidine, M)	Fraction Bound
		Rep 1	Rep 2	Rep 3
	-6	0	0.104594	0
	-5.66667	0.010665	0.102561	0.002615
	-5.33333	0.004874	0	0.026983
	-5	0.025301	0.093036	0.061167
	-4.66667	0.04725	0.101871	0.183043
	-4.33333	0.14363	0.200048	0.324518
	-4	0.409504	0.407597	0.572599
	-3.66667	0.732181	0.655333	0.758237
	-3.33333	0.89168	0.807476	0.877185
	-3	0.935027	0.857531	0.999955
	-2.66667	0.960345	0.885448	1
	-2.33333	0.967006	0.953614	0.925353
	-2	1	1	0.864324

## Sheet: Supplementary Fig. 8
	log c (guanidine, M)	Fraction Bound
		Rep 1
	-6	0.0555117
	-5.25026	0.0959473
	-5	0
	-4.74958	0.314669
	-4.50031	0.846828
	-4.25026	0.841281
	-4	0.953738
	-3.74958	0.983773
	-3.50031	1
	-3.25026	0.916225
	-3	0.982744
	-2.25026	0.997583
